# Supplementary material for: The Metabolomic Approach for the Screening of Endometrial Cancer: Validation from a Large Cohort of Women Scheduled for Gynecological Surgery
Source: Biomolecules. 2022 Sep 2;12(9):1229. doi: 10.3390/biom12091229 (PMC9496630; doi:10.3390/biom12091229)
Supplement: Supplementary file 1 [file biomolecules-12-01229-s001.zip]

Archive with 1 entries (1 files):
- biomolecules-1845064-supplementary.pdf
